# Supplementary material for: The Genetic Basis of Scale-Loss Phenotype in the Rapid Radiation of Takifugu Fishes
Source: Genes (Basel). 2019 Dec 10;10(12):1027. doi: 10.3390/genes10121027 (PMC6947334; doi:10.3390/genes10121027)
Supplement: Supplementary file 1 [file genes-10-01027-s001.zip]

Archive with 11 entries (8 files):
- supplementary files revised191206/
- supplementary files revised191206/.DS_Store
- __MACOSX/
- __MACOSX/supplementary files revised191206/
- __MACOSX/supplementary files revised191206/._.DS_Store
- supplementary files revised191206/SuppleFigure.docx
- __MACOSX/supplementary files revised191206/._SuppleFigure.docx
- supplementary files revised191206/SuppleTable20191206.docx
- __MACOSX/supplementary files revised191206/._SuppleTable20191206.docx
- supplementary files revised191206/SuppleText.docx
- __MACOSX/supplementary files revised191206/._SuppleText.docx
